# Supplementary material for: The βI domain promotes active β1 integrin clustering into mature adhesion sites
Source: Life Sci Alliance. 2022 Nov 21;6(2):e202201388. doi: 10.26508/lsa.202201388 (PMC9679427; doi:10.26508/lsa.202201388)
Supplement: Supplementary file 4 [file LSA-2022-01388_SdataFS2.xlsx]

## Sheet: Sheet1
	(A) Relative mFD of SNAKA51+ elongated adhesions
		CTL	1	1.03	1.12	0.91	0.96	1.07	0.93	0.84	0.94	0.9	1.08	1.22	0.85	1.09	0.89	0.96	0.98	1	0.88	1	1	1.01	1.11	1.15	1.08	1.11	1	0.91	1.01	1.03	1.03	1.07	1.03	1.15
		12G10	0.67	0.68	0.57	0.6	0.72	0.67	0.69	0.64	0.7	0.8	0.67	0.59	0.55	0.75	0.68	0.76	0.73	0.74	0.79	0.82	0.77	0.76	0.66	0.72	0.72	0.79	0.8	0.82	0.76	0.77	0.72	0.58	0.8	0.75
	(B) Relative adhesion number of β3 adhesions
		CTL	0.569	1.029	1.504	1.307	0.436	0.74	1.699	0.899	0.614	1.202	1.157	0.717	0.879	0.964	0.608	0.665	1.337	1.055	1.213	1.404	0.987	0.409	1.06	0.876	0.985	1.566	1.163	1.291	0.809	1.189	1.081	0.584
		12G10	1.238	1.419	0.398	1.079	1.349	1.293	1.346	0.796	1.161	1.562	0.49	1.651	0.943	1.283	0.898	1.379	1.491	1.361	1.263	0.982	1.379	0.995	1.08	0.948	0.663	0.539	0.434	0.569	0.837	0.494	0.814	0.8	0.575	1.018
	(B) Relative adhesion area of β3 adhesions
		CTL	0.99	0.81	1.06	1.03	0.82	1.15	1.03	1.14	0.92	1.05	0.93	1.02	1	0.86	1.03	0.87	1.2	1.27	0.89	0.93	0.94	0.96	1.02	0.97	0.82	1.03	0.87	0.94	1.06	0.86	1.11	1.43
		12G10	1.02	1.06	0.87	0.94	0.98	1.14	1.24	0.78	0.91	1.14	1.02	1	0.91	0.94	0.97	0.83	0.97	0.91	0.8	0.96	1.14	0.84	0.87	0.93	1.2	1.41	1.15	1.13	0.96	1.15	1.03	1.02	0.84	1
	(B) Relative mFD of β3 adhesions
		CTL	0.99	0.96	0.91	1.1	0.98	1.05	1.01	0.99	0.97	1.04	0.94	1.02	0.94	1.01	1.04	0.96	1.13	1.13	0.93	0.9	1.05	1.01	1.02	0.99	0.92	1.04	0.95	0.99	1.03	0.94	1.05
		12G10	1.01	0.89	0.9	0.92	0.94	1.02	1.16	0.81	0.92	0.98	0.94	1.02	1	1.01	0.94	0.92	1.01	0.94	0.88	1	1.08	0.98	0.96	1.01	1.17	1.29	1.1	1.15	0.99	1.07	1.04	1.11	1.01	1.04
	(C) Relative mFD of Rhod-FN+ fibers
		CTL	0.86	1.15	0.8	0.92	1.2	1.04	0.82	1.08	0.96	1.04	1	1.06	0.89	1.18	1	0.98	0.97	1.02	1.11	0.96	0.98	1.18	0.82	0.94	1.03	1.13	1.02	0.87	0.93	1.27	0.76	1.05	1.01	1.16	0.93	1.01	0.86
		12G10	0.68	0.73	0.77	0.53	0.67	0.55	0.62	0.72	0.66	0.64	0.67	0.6	0.7	0.76	0.66	0.61	0.59	0.69	0.68	0.76	0.68	0.65	0.75	0.59	0.61	0.56	0.63	0.63	0.64	0.5	0.56	0.69	0.74	0.7	0.66
