# Supplementary material for: The βI domain promotes active β1 integrin clustering into mature adhesion sites
Source: Life Sci Alliance. 2022 Nov 21;6(2):e202201388. doi: 10.26508/lsa.202201388 (PMC9679427; doi:10.26508/lsa.202201388)
Supplement: Supplementary file 5 [file LSA-2022-01388_SdataF2.xlsx]

## Sheet: Sheet1
	Relative m FD
		CTL	1.11587	0.850364	0.842687	1.01953	1.07594	1.04151	1.05051	0.814945	0.915679	1.01049	0.957272	0.86922	1.02545	1.03515	0.933132	1.36756	1.07469	0.991164	1.41639	0.909275	1.07735	0.821169	1.26069	1.09128	0.851892	0.905126	0.675667	0.972969	0.945072	0.896463	0.955553	1.07786	1.00162	1.00243	1.06886	1.04158	1.03758	1.17179	1.0218	0.976192	1.2246	1.25585	0.725459	0.624308	1.07538	1.08866	0.968075
		9EG7	1.09784	0.946207	1.02441	1.05308	1.29807	1.15827	0.843195	1.07831	1.0956	0.967792	0.788571	1.20448	1.29234	1.26466	1.10133	1.16807	0.988128	1.03036	1.14978	1.1768	1.1042	1.15404	0.942751	1.08384	0.958008	1.14171	1.47216	1.22535	1.22852
		12G10	0.670409	0.602147	0.71287	0.642596	0.592511	0.739176	0.713031	0.721089	0.718212	0.550477	0.665982	0.619929	0.842768	0.656062	0.65698	0.848841	0.85523	0.707431	0.73535	0.532917	0.691196	0.766064	0.910513	0.995297	0.559993	0.790509	0.742201	0.673545	0.764719	0.568118	0.665625	0.730682	0.811423	0.723048
		12G10-Fab	0.665975	0.723931	0.669932	0.828932	0.744313	0.619237	0.731684	0.966454	0.816759	0.834197	0.700997	0.535969	0.747529	0.596434	0.805063	0.640984	0.823013	0.643643	0.727538	0.763619	0.957785	0.932789	0.982982	0.944281
		TS2/16	0.640613	0.631617	0.834469	0.71391	0.783024	0.748496	0.816913	0.9928	0.855234	0.901193	0.810294	0.794035	0.997873	0.96256	1.03563	0.951471	1.02933	0.950641	0.807118	0.823763	1.01931	0.845471
	Average lifetime
		Mn2+ + 9EG7			Mn2+
		Mean-Force	Mean-Lifetime	Std-Err-Lifetime	Mean-Force	Mean-Lifetime	Std-Err-Lifetime
		3.752	0.568	0.08	4.66	0.54	0.07988
		5.749	1.706	0.559	7.8	0.3	0.03436
		8.273	3.641	0.769	12	0.89	0.18337
		11.577	5.098	1.231	17.8	2.13	0.5707
		16.042	3.886	0.946	22.5	3.8	1.32536
		21.167	2.435	0.646	27.5	6.25	1.07813
		27.186	1.895	0.476	32.6	7.74	1.31696
		33.326	1.694	0.482	37.8	3.99	0.96674
		42.75	1.463	0.535	43.8	1.75	0.51924
					55.7	1.36	0.49481
[truncated: 4 more columns]
